# Supplementary material for: Full-Length Transcriptome Sequencing Reveals Alternative Splicing and lncRNA Regulation during Nodule Development in Glycine max
Source: Int J Mol Sci. 2022 Jul 1;23(13):7371. doi: 10.3390/ijms23137371 (PMC9266934; doi:10.3390/ijms23137371)
Supplement: Supplementary file 1 [file ijms-23-07371-s001.zip]

Archive with 2 entries (2 files):
- Supplementary figure.pdf
- Supplementary Tables.xlsx
