# Supplementary material for: Full-Length Transcriptome Sequencing Reveals Alternative Splicing and lncRNA Regulation during Nodule Development in Glycine max
Source: Int J Mol Sci. 2022 Jul 1;23(13):7371. doi: 10.3390/ijms23137371 (PMC9266934; doi:10.3390/ijms23137371)
Supplement: Supplementary file 1 [file ijms-23-07371-s001.zip › Supplementary Tables.xlsx]

## Sheet: Table S1
Table S1. Primers list for RT-PCR
Primer name	Sequence (5'-3')	Validation
PB.24261-F1	GCCTAACGCAAAACCCTAGTTT	The exist of alternative splicing
PB.24261-R1	CTATTCCTCTTCTTGACACCAG	The exist of alternative splicing
PB.24261-F2	TTGAAAACCAGGTGGCCAAAAA	The exist of alternative splicing
PB.24261-R2	CGCATCAACTATAGTTTCAACT	The exist of alternative splicing
PB.24078-F	ATGTATCCCAGCAGAAATTGCC	The exist of alternative splicing
PB.24078-R	GAGAAACAGAAGGTGAAGGCAA	The exist of alternative splicing
PB.23515-F	GAAGTGAACATTGAAGAGTTGG	The exist of alternative splicing
PB.23515-R	ATGTATGGACAAGGTTGGAGAG	The exist of alternative splicing
PB.11198-F	TTCCTCACTCTTCCAACCTTCTC	The exist of alternative splicing
PB.11198-R	CAATTTCAACCGGTTACTGTTTC	The exist of alternative splicing
PB.23286-F1	AAGATGCAGGAATTCATAGCTG	The exist of alternative splicing
PB.23286-R1	ATCCTCTAAACCAAATACACCC	The exist of alternative splicing
PB.23286-F2	CATTTCGTTGTCCGATAATCCC	The exist of alternative splicing
PB.23286-R2	GGTTAATATAATGACCCGCACC	The exist of alternative splicing
PB.23286-F3	AATTATCGGAGCCATCAGAGGA	The exist of alternative splicing
PB.23286-R3	CCAAACCAACCAGTCTCATTCA	The exist of alternative splicing
PB.23286-R4	ATGTAGGAGATCCGGTGATATG	The exist of alternative splicing
PB.388-F	AAGACAGCAACTGATGTACCAC	Differentially spliced events (ES)
PB.388-R	TAATCGACTTTTCCTTGCAGCC	Differentially spliced events (ES)
PB.19298-F	CGTTCCATCTAGACTCAAAGTA	Differentially spliced events (IR)
PB.19298-R	GAGAGTTCCTCTAAAGCTTCAC	Differentially spliced events (IR)
PB.17127-F1	TTTCAAGCTCTCACCGCATTCA	Differentially expressed transcripts
PB.17127-R1	CCATGATCACCCCAACAAAATG	Differentially expressed transcripts
PB.17127-F2	TTTTAGATGCCGTGAGCTGTTG	Differentially expressed transcripts
PB.17127-R2	ACATCAATGAAATGCCAACGGC	Differentially expressed transcripts
PB.16066-F	CCATTTTATGTGAGTTCGTTGC	Differentially expressed transcripts
PB.16066-R	GACATGATCGTTTGCTTCTTCT	Differentially expressed transcripts
PB.13174-F	TGGAAGAAGCTTGAAGACTCAC	Differentially expressed transcripts
PB.13174-R	GCTGAACATTAGGATCAAAGGG	Differentially expressed transcripts
PB.18879-F1	GATGAAATCTGTCGGATCTTGC	Major isoforms switch
PB.18879-R1	ACATCCTGATGGGATTCTAGAG	Major isoforms switch
PB.18879-F2	TTATGTCCTCAGAGAATGTCCC	Major isoforms switch
PB.18879-R2	TCTCCACCACTTGACCAATAGT	Major isoforms switch
PB.12184-F	TTGATACAGGAAATGGGTTGGG	Major isoforms switch
PB.12184-R	AAGACTCAAGGCAGAATCCTTC	Major isoforms switch
PB.17146-F1	TTAGTCTGGTTTCACGTTTCGG	Major isoforms switch
PB.17146-R1	ATCTTCCTTAGCCATCAATCCC	Major isoforms switch
PB.17146-F2	GATCCTTCTTTCTCTCCCTTCA	Major isoforms switch
PB.17146-R2	CGAGCTTCATGGTGTGTATGTA	Major isoforms switch
PB.6170.1-F	AGATCTGGGCCTTGATGACTTTG	LncRNA
PB.6170.1-R	CTGAGTCCCCAAACTCCAAAGTG	LncRNA
PB.7481.1-F	TTTCACTCCATCAAGGTTGTTGA	LncRNA
PB.7481.1-R	TAGACACGTAATCAAAACCATGC	LncRNA
PB.24714.2-F	TGATATTGGGGCTTTTAGCCAC	LncRNA
PB.24714.2-R	AAATAGATCGATCTGGTCCGTC	LncRNA
PB.2071.1-F	TAAGTAGCAACTCTGTAGCCTCT	LncRNA
PB.2071.1-R	CTGCTGTAGAGCAGAGAAAGATA	LncRNA
PB.1004.1-F	CGTCAACAAAAGTCAAATCGGTA	LncRNA
PB.1004.1-R	CAACAACACACTCAACATTCAAT	LncRNA
TEFS1-F	AACTGAAGTCAAGTCTGTGG
TEFS1-R	AACGTTCTTGATGACTCCCA

## Sheet: Table S2
Table S2. Domains of 51 major isoforms with continuous switches.
Major isoform	geneID	Type	Length of transcript (bp)	Length of CDS (bp)	Length of 5' UTR (bp)	Length of 3' UTR (bp)	Domain*
PB.10451.2	PB.10451	former	1533	1107	230	196	Carb_kinase(1)
PB.10451.5	PB.10451	latter	1572	1107	165	300	Carb_kinase(1)
PB.10481.1	PB.10481	latter	1780	1437	81	262	UDPGT(1)
PB.10481.3	PB.10481	former	1718	1437	129	152	UDPGT(1)
PB.10546.1	PB.10546	former	1827	1371	247	209	Transferase(1)
PB.10546.3	PB.10546	latter	1683	1371	247	65	Transferase(1)
PB.11176.1	PB.11176	former	2163	1623	273	267	Glyco_hydro_14(1)
PB.11176.3	PB.11176	latter	1720	1656	0	64	Glyco_hydro_14(1)
PB.12208.1	PB.12208	former	1252	861	154	237	Band_7(1)
PB.12208.4	PB.12208	latter	1076	861	90	125	Band_7(1)
PB.12730.1	PB.12730	latter	2324	1824	145	355	LRR_1(1);LRRNT_2(1);Pkinase(1);Pkinase_Tyr(1)
PB.12730.4	PB.12730	former	2446	1824	326	296	LRR_1(1);LRRNT_2(1);Pkinase(1);Pkinase_Tyr(1)
PB.13567.2	PB.13567	former	1704	1281	178	245	HLH(1)
PB.13567.3	PB.13567	latter	1001	486	269	246	-
PB.14049.1	PB.14049	former	1138	765	69	304	NAM(1)
PB.14049.2	PB.14049	latter	1517	591	684	242	NAM(1)
PB.15121.1	PB.15121	former	3267	369	2706	192	-
PB.15121.2	PB.15121	latter	2759	561	434	1764	EF_assoc_2(1)
PB.15938.2	PB.15938	latter	1830	1365	150	315	LRRNT_2(2)
PB.15938.4	PB.15938	former	1661	1365	126	170	LRRNT_2(2)
PB.16632.3	PB.16632	former	1468	1032	97	339	-
PB.16632.5	PB.16632	latter	1312	1032	150	130	-
PB.17104.1	PB.17104	former	2656	2301	170	185	Inhibitor_I9(1);PA(1);Peptidase_S8(1)
PB.17104.2	PB.17104	latter	1569	1386	1	182	PA(1);Peptidase_S8(1)
PB.17108.2	PB.17108	latter	2497	1890	101	506	DEP(1);DUF547(1);Glutaredoxin(1)
PB.17108.3	PB.17108	former	2261	1890	19	352	DEP(1);DUF547(1);Glutaredoxin(1)
PB.17146.1	PB.17146	former	1325	699	185	441	DUF1442(1)
PB.17146.4	PB.17146	latter	1132	699	260	173	DUF1442(1)
PB.17228.1	PB.17228	former	6130	843	1023	4264	RVT_1(1)
PB.17228.7	PB.17228	latter	1225	690	276	259	DUF588(1)
PB.17264.1	PB.17264	former	2758	513	1992	253	PBP(1)
PB.17264.2	PB.17264	latter	1214	513	524	177	PBP(1)
PB.17682.1	PB.17682	former	1419	1305	1	113	Lipase_3(1)
PB.17682.2	PB.17682	latter	1786	1560	0	226	Lipase_3(1)
PB.18467.1	PB.18467	former	1741	1476	28	237	p450(1)
PB.18467.2	PB.18467	latter	1751	1386	24	341	p450(1)
PB.19134.1	PB.19134	former	2192	987	402	803	-
PB.19134.2	PB.19134	latter	1762	987	441	334	-
PB.19257.3	PB.19257	former	3704	3045	411	248	C2(2);DUF4782(2);GRAM(1)
PB.19257.5	PB.19257	latter	3230	3093	1	136	C2(2);DUF4782(2);GRAM(1)
PB.19318.1	PB.19318	former	1293	960	145	188	HMA(2)
PB.19318.2	PB.19318	latter	1396	960	141	295	HMA(2)
PB.19391.1	PB.19391	latter	2376	798	75	1503	Asp(1);TAXi_N(1)
PB.19391.2	PB.19391	former	1831	1323	75	433	Asp(1);TAXi_C(1);TAXi_N(1)
PB.19857.1	PB.19857	former	1600	828	481	291	BAG(1)
PB.19857.2	PB.19857	latter	1468	828	553	87	BAG(1)
PB.20322.1	PB.20322	latter	1759	1284	0	475	Abhydrolase_1(1);DLH(1);FSH1(1);Hydrolase_4(1)
PB.20322.3	PB.20322	former	1536	1281	0	255	Abhydrolase_1(1);DLH(1);FSH1(1);Hydrolase_4(1)
PB.20529.1	PB.20529	former	1310	957	87	266	Fasciclin(1)
PB.20529.2	PB.20529	latter	1126	957	85	84	Fasciclin(1)
PB.20797.1	PB.20797	latter	2310	1302	750	258	DUF4005(1);IQ(2)
PB.20797.2	PB.20797	former	2382	1302	848	232	DUF4005(1);IQ(2)
PB.21.1	PB.21	latter	1886	1620	1	265	MatE(2)
PB.21.4	PB.21	former	1719	1614	1	104	MatE(2)
PB.22351.1	PB.22351	former	2702	1881	454	367	bHLH-MYC_N(1);HLH(1)
PB.22351.5	PB.22351	latter	2337	1881	407	49	bHLH-MYC_N(1);HLH(1)
PB.22400.1	PB.22400	former	1851	1449	182	220	Glyco_hydro_28(1);Pectate_lyase_3(1)
PB.22400.2	PB.22400	latter	1289	987	83	219	Glyco_hydro_28(1)
PB.22458.1	PB.22458	latter	1244	900	49	295	adh_short(1);adh_short_C2(2);KR(1)
PB.22458.2	PB.22458	former	1105	900	49	156	adh_short(1);adh_short_C2(2);KR(1)
PB.22993.3	PB.22993	latter	1210	894	51	265	DUF1645(1)
PB.22993.4	PB.22993	former	1102	894	48	160	DUF1645(1)
PB.23135.1	PB.23135	latter	838	555	2	281	HSP20(1)
PB.23135.2	PB.23135	former	698	558	2	138	HSP20(1)
PB.23888.2	PB.23888	former	2036	1626	59	351	Ank_2(3);Ank(3);Ank_3(1);Ank_4(1);Ank_5(1);DHHC(1)
PB.23888.3	PB.23888	latter	4222	1626	2418	178	Ank_2(3);Ank(3);Ank_3(1);Ank_4(1);Ank_5(1);DHHC(1)
PB.24023.1	PB.24023	former	1434	900	101	433	adh_short(1);adh_short_C2(1);KR(1)
PB.24023.6	PB.24023	latter	1156	939	1	216	adh_short(1);adh_short_C2(1);KR(1)
PB.25001.3	PB.25001	former	1908	1524	99	285	MFS_1(1);Sugar_tr(1)
PB.25001.5	PB.25001	latter	1646	1524	77	45	MFS_1(1);Sugar_tr(1)
PB.25866.1	PB.25866	latter	3558	2070	2	1486	Pkinase(1);Pkinase_Tyr(1);Stress-antifung(4)
PB.25866.2	PB.25866	former	3377	2793	2	582	Pkinase(1);Pkinase_Tyr(1);Stress-antifung(4)
PB.2652.1	PB.2652	latter	1711	1230	200	281	UbiA(1)
PB.2652.2	PB.2652	former	1472	1230	91	151	UbiA(1)
PB.2955.2	PB.2955	latter	1703	1419	158	126	MFS_1(1);Sugar_tr(1)
PB.2955.4	PB.2955	former	1163	939	2	222	MFS_1(1);Sugar_tr(1)
PB.3731.1	PB.3731	former	2297	2049	78	170	OPT(1)
PB.3731.2	PB.3731	latter	2159	2049	75	35	OPT(1)
PB.3957.1	PB.3957	latter	3367	1617	1589	161	Ank(1);Ank_2(1);Ank_3(1);Ank_4(1);IQ(1)
PB.3957.2	PB.3957	former	3225	2853	224	148	Ank(1);Ank_2(1);Ank_3(1);Ank_4(1);CG-1(1);IQ(1);TIG(1)
PB.6241.1	PB.6241	latter	2819	2454	193	172	B_lectin(1);PAN_2(1);Pkinase(1);Pkinase_Tyr(1);S_locus_glycop(1)
PB.6241.3	PB.6241	former	2550	2493	1	56	B_lectin(1);PAN_2(1);Pkinase(1);Pkinase_Tyr(1);S_locus_glycop(1)
PB.6381.1	PB.6381	latter	844	384	160	300	-
PB.6381.2	PB.6381	former	644	384	157	103	-
PB.703.1	PB.703	former	1710	1371	159	180	-
PB.703.2	PB.703	latter	2379	1014	1147	218	-
PB.7666.1	PB.7666	former	2155	1518	394	243	p450(1)
PB.7666.3	PB.7666	latter	1700	1518	51	131	p450(1)
PB.8421.1	PB.8421	former	1411	993	106	312	3Beta_HSD(1);Epimerase(1);GDP_Man_Dehyd(1);KR(1);NAD_binding_10(1);NAD_binding_4(1);Polysacc_synt_2(1)
PB.8421.4	PB.8421	latter	1209	993	103	113	3Beta_HSD(1);Epimerase(1);GDP_Man_Dehyd(1);KR(1);NAD_binding_10(1);NAD_binding_4(1);Polysacc_synt_2(1)
PB.8582.1	PB.8582	latter	1918	1452	212	254	M20_dimer(1);Peptidase_M20(1);Peptidase_M28(1)
PB.8582.3	PB.8582	former	1654	1452	112	90	M20_dimer(1);Peptidase_M20(1);Peptidase_M28(1)
PB.8627.1	PB.8627	former	2387	1560	292	535	Pkinase(2);Pkinase_Tyr(2)
PB.8627.2	PB.8627	latter	1153	528	111	514	-
PB.8941.2	PB.8941	latter	1457	1182	89	186	FBA_1(1);F-box(1);F-box-like(1)
PB.8941.3	PB.8941	former	1176	1173	1	2	FBA_1(1);F-box(1)
PB.9357.2	PB.9357	former	1810	1383	275	152	ALG11_N(1);Glycos_transf_1(1);Glyco_trans_1_4(1)
PB.9357.4	PB.9357	latter	1711	1065	266	380	ALG11_N(1);Glycos_transf_1(1)
PB.9401.1	PB.9401	former	2511	411	280	1820	-
PB.9401.3	PB.9401	latter	2338	411	280	1647	-
PB.9656.1	PB.9656	former	1318	465	48	805	FKBP_C(1)
PB.9656.3	PB.9656	latter	819	465	154	200	FKBP_C(1)
* Note: Domains were predicted using pfam database. The number in bracket represents the number of each domain. '-' represents no predicted domain of the isoform.
